# Supplementary material for: Constructing Gas Transmission Pathways in Two-Dimensional Composite Material ZIF-8@BNNS Mixed-Matrix Membranes to Enhance CO2/N2 Separation Performance
Source: Membranes (Basel). 2023 Apr 19;13(4):444. doi: 10.3390/membranes13040444 (PMC10143403; doi:10.3390/membranes13040444)
Supplement: Supplementary file 1 [file membranes-13-00444-s001.zip]

Archive with 1 entries (1 files):
- membranes-2286369-supplementary.pdf
